# Supplementary material for: ERAP2 Inhibition Induces Cell-Surface Presentation by MOLT-4 Leukemia Cancer Cells of Many Novel and Potentially Antigenic Peptides
Source: Int J Mol Sci. 2022 Feb 8;23(3):1913. doi: 10.3390/ijms23031913 (PMC8836666; doi:10.3390/ijms23031913)
Supplement: Supplementary file 1 [file ijms-23-01913-s001.zip]

Archive with 1 entries (1 files):
- ijms-1565750-supplementary.pdf
